# Supplementary material for: Endotype-Guided Imaging in Chronic Rhinosinusitis: HRCT/CBCT and MRI Metrics, Structured Reporting, and Radiomics-A Systematic Review
Source: Med Sci (Basel). 2026 May 28;14(2):274. doi: 10.3390/medsci14020274 (PMC13303297; doi:10.3390/medsci14020274)
Supplement: Supplementary file 1 [file medsci-14-00274-s001.zip]

Archive with 1 entries (1 files):
- medsci-4229830-supplementary.pdf
